# Supplementary material for: Antiparasitic Activity of Hippeastrum Species and Synergistic Interaction between Montanine and Benznidazole against Trypanosoma cruzi
Source: Microorganisms. 2023 Jan 6;11(1):144. doi: 10.3390/microorganisms11010144 (PMC9864487; doi:10.3390/microorganisms11010144)
Supplement: Supplementary file 1 [file microorganisms-11-00144-s001.zip]

Archive with 1 entries (1 files):
- microorganisms-2146597-supplementary.pdf
